# Supplementary material for: Prognosis and Survival in Idiopathic Pulmonary Fibrosis in the Era of Antifibrotic Therapy in Italy: Evidence from a Longitudinal Population Study Based on Healthcare Utilization Databases
Source: Int J Environ Res Public Health. 2022 Dec 12;19(24):16689. doi: 10.3390/ijerph192416689 (PMC9779053; doi:10.3390/ijerph192416689)
Supplement: Supplementary file 1 [file ijerph-19-16689-s001.zip]

Archive with 1 entries (1 files):
- ijerph-2008045-supplementary.pdf
